# Supplementary material for: Structure-dependent activity of plant natural products against methicillin-resistant Staphylococcus aureus
Source: Front Microbiol. 2023 Aug 15;14:1234115. doi: 10.3389/fmicb.2023.1234115 (PMC10463185; doi:10.3389/fmicb.2023.1234115)
Supplement: Supplementary file 1 [file Table_1.xlsx]

## Sheet: Sheet1
No.	Compound	Class	Source	MIC/ IC50	MRSA Strain	Reference
1	tryptanthrin	indole alkaloid	Couroupita guianensis	62.5 µg/mL	MRSA	Costa et al., 2017
2	phaeantharine	isoquinoline alkaloid	Doryphora aromatica	9.9 µg/mL	MRSA 1	Liu et al., 2021
				39.6 µg/mL	MRSA 2
				39.6 µg/mL	MRSA 3
				9.9 µg/mL	MRSA 4
				9.9 µg/mL	MRSA 5
3	(R)-nomimantharine	isoquinoline alkaloid	Doryphora aromatica	39.4 µg/mL	MRSA 1	Liu et al., 2021
				39.4 µg/mL	MRSA 2
				19.7 µg/mL	MRSA 3
				39.4 µg/mL	MRSA 4
				19.7 µg/mL	MRSA 5
4	6-acetonyl-N-methyldihydrodecarine	chrysene alkaloid	Zanthoxylum nitidum	32 µg/mL	MRSA-011	Zeng et al., 2022
5	6-acetonyldihydrochelerythrine	chrysene alkaloid	Zanthoxylum nitidum	64 µg/mL	MRSA-011	Zeng et al., 2022
6	4-methoxy-N-methyl-2-quinolone	quinoline alkaloid	Zanthoxylum schreberi	1.5 µg/mL	MRSA	Rodriguez-Guzman et al., 2010
7	tetrandine	bisbenzylisoquinoline alkaloid	Stephania tetrandra	64-128 µg/mL	MRSA 4-330	Zuo et al., 2011
8	demethyltetrandine	bisbenzylisoquinoline alkaloid	Stephania tetrandra	64-128 µg/mL	MRSA 4-331	Zuo et al., 2011
9	berberine	berberine alkaloid	Coptis chinensis	64 µg/mL	OMS 1	Yu et al., 2005
				64 µg/mL	OMS 2
				64 µg/mL	OMS 4
				64 µg/mL	OMS 5
				64 µg/mL	OMS 6
				64 µg/mL	OMS 7
				64 µg/mL	OMS 8
				64 µg/mL	OMS 9
				64 µg/mL	OMS 10
				32 µg/mL	OMS 11
				32 µg/mL	OMS 12
				64 µg/mL	OMS 13
				64 µg/mL	MRSA 004	Zuo et al., 2012
				32 µg/mL	MRSA 123
				64 µg/mL	MRSA 189
				64 µg/mL	MRSA 240
				32 µg/mL	MRSA 276
				32 µg/mL	MRSA 294
				32 µg/mL	MRSA 328
				64 µg/mL	MRSA 330
10	8-acetonyl-dihydroberberine	berberine alkaloid	Coptis chinensis	64 µg/mL	MRSA 004	Zuo et al., 2012
				32 µg/mL	MRSA 055
				64 µg/mL	MRSA 123
				64 µg/mL	MRSA 144
				64 µg/mL	MRSA 189
				32 µg/mL	MRSA 276
				32 µg/mL	MRSA 294
				32 µg/mL	MRSA 328
				32 µg/mL	MRSA 330
11	jatrorrhizine	berberine alkaloid	Berberis sp.	64 µg/mL	SA1199B	Yu et al., 2019
12	hippadine	indolizidine alkaloid	Crinum ornatum	32 µg/mL	MRSA	Koagne et al., 2018
13	hippacine	indolizidine alkaloid	Crinum ornatum	32 µg/mL	MRSA	Koagne et al., 2018
14	myoporumine A	sesquiterpene alkaloid	Myoporum bontioides	6.25 µg/mL	SKLRD 11646	Dong et al., 2018
15	myoporumine B	sesquiterpene alkaloid	Myoporum bontioides	6.25 µg/mL	SKLRD 11646	Dong et al., 2018
16	2-(methyldithio)pyridine-3-carbonitrile	pyridine alkaloid	Allium stipitatum	4 µg/mL	ATCC 43300	Karunanidhi et al., 2019
17	nodosol	monoterpenoid	Cymodocea nodosa	16 µg/mL	SA1199B	Kontiza et al., 2008
				16 µg/mL	RN4220
				16 µg/mL	XU212
				16 µg/mL	EMRSA-15
18	(−)-epingaione	furanosesquiterpene	Myoporum bontioides	25 µg/mL	SKLRD 11646	Dong et al., 2018
19	(–)-dehydroepingaione	furanosesquiterpene	Myoporum bontioides	25 µg/mL	SKLRD 11646	Dong et al., 2018
20	myoporone	furanosesquiterpene	Myoporum bontioides	50 µg/mL	SKLRD 11646	Dong et al., 2018
21	dehydromyoporone	furanosesquiterpene	Myoporum bontioides	50 µg/mL	SKLRD 11646	Dong et al., 2018
22	1α, 6βdimethyl-5β-hydroxy-4β-(prop-1-en-2-yl)-decahydronaphthalen-2-one	sesquiterpene	Mentha pulegium	8.5 µg/mL	ATCC 43300	Ibrahim, 2013
23	(-)-gossypol	sesquiterpene dimere	Thespesia garckeana	4.66 µg/mL	ATCC 33591	Masila et al., 2015
24	parthenolide	sesquiterpene lactone	Tanacetum parthenium	0.16 µg/mL	ATCC 11632	Häkkinen et al., 2021
25	lactucopicrin	sesquiterpene lactone	Cichorium intybus	0.16 µg/mL	ATCC 11632	Häkkinen et al., 2021
26	dshamirone	acetophenone sesquiterpene	Ferula feruloides	16 µg/mL	SA1199B	Sun et al., 2019
				1 µg/mL	XU212
				32 µg/mL	RN4220
				16 µg/mL	EMRSA-15
				1 µg/mL	EMRSA-16
27	(4E,8E)-1-(2-hydroxy-4-methoxyphenyl)-5,9,13-trimethyltetradeca-4,8,12-trien-1-one	acetophenone sesquiterpene	Ferula feruloides	1 µg/mL	XU212	Sun et al., 2019
28	(4E,8E)-1-(2,4-dihydroxyphenyl)-2-hydroxy-5,9,13-trimethyltetradeca-4,8,12-trien-1-one	acetophenone sesquiterpene	Ferula feruloides	2 µg/mL	SA1199B	Sun et al., 2019
				1 µg/mL	XU212
				2 µg/mL	RN4220
				4 µg/mL	EMRSA-15
				2 µg/mL	EMRSA-16
29	(6E)-1-(2,4-dihydroxyphenyl)-3,7,11-trimethyl-3-vinyldodeca-6,10-dien-1-one	acetophenone sesquiterpene	Ferula feruloides	16 µg/mL	SA1199B	Sun et al., 2019
				4 µg/mL	XU212
				4 µg/mL	RN4220
				16 µg/mL	EMRSA-15
				32 µg/mL	EMRSA-16
30	1-(2,4-dihydroxyphenyl)-8,9-dihydroxy-5,9,13-trimethyltetradeca-4,12-dien-1-one	acetophenone sesquiterpene	Ferula feruloides	64 µg/mL	SA1199B	Sun et al., 2019
				64 µg/mL	XU212
				64 µg/mL	RN4220
				64 µg/mL	EMRSA-15
				64 µg/mL	EMRSA-16
31	1-(2,4-dihydroxyphenyl)-5-methyl-7-[2,2,5-trimethyl-5-(4-methylpent-3-enyl)-[1,3]dioxolan-4-yl]-hept-4-en-1-one	acetophenone sesquiterpene	Ferula feruloides	0.5 µg/mL	XU212	Sun et al., 2019
				16 µg/mL	RN4220
				0.5 µg/mL	EMRSA-16
32	fukanedone B	acetophenone sesquiterpene	Ferula feruloides	8 µg/mL	SA1199B	Sun et al., 2019
				2 µg/mL	XU212
				4 µg/mL	RN4220
				2 µg/mL	EMRSA-15
33	ferulaeolactone A	acetophenone sesquiterpene	Ferula feruloides	8 µg/mL	SA1199B	Sun et al., 2019
				2 µg/mL	XU212
				16 µg/mL	RN4220
				2 µg/mL	EMRSA-15
				16 µg/mL	EMRSA-16
34	ferulaeone B	acetophenone sesquiterpene	Ferula feruloides	16 µg/mL	SA1199B	Sun et al., 2019
				32 µg/mL	XU212
				64 µg/mL	RN4220
				64 µg/mL	EMRSA-15
				32 µg/mL	EMRSA-16
35	(2S)-hydroxyisobromosphaerol	sphaerodiene diterpene	Sphaerococcus coronopifolius	16 µg/mL	XU212	Smyrniotopoulos et al., 2008
				16µg/mL	RN4220
				16µg/mL	EMRSA-15
				16 µg/mL	EMRSA-16
				16 µg/mL	SA1199B
36	(2S)-hydroperoxy-(12R)-hydroxyisobromosphaerol	sphaerodiene diterpene	Sphaerococcus coronopifolius	16 µg/mL	XU212	Smyrniotopoulos et al., 2008
				16 µg/mL	RN4220
				16 µg/mL	EMRSA-15
				16 µg/mL	EMRSA-16
				16 - 32 µg/mL	SA1199B
37	(2S)-hydroperoxy-(12S)-hydroxyisobromosphaerol	sphaerodiene diterpene	Sphaerococcus coronopifolius	16 µg/mL	XU212	Smyrniotopoulos et al., 2008
				16 µg/mL	RN4220
				16 µg/mL	EMRSA-15
				16 µg/mL	EMRSA-16
				16 µg/mL	SA1199B
38	(1S)-hydroxy-1,2-dihydrosphaerococcenol-A	sphaerodiene diterpene	Sphaerococcus coronopifolius	1 µg/mL	XU212	Smyrniotopoulos et al., 2008
				1 µg/mL	RN4220
				0.5 µg/mL	EMRSA-15
				0.25 µg/mL	EMRSA-16
				0.5 µg/mL	SA1199B
39	(14S)-bromo-(1S)-hydroxy-1,2,13,14-tetrahydrosphaerococcenol-A	sphaerodiene diterpene	Sphaerococcus coronopifolius	32 - 64 µg/mL	XU212	Smyrniotopoulos et al., 2008
				32 µg/mL	RN4220
				64 µg/mL	EMRSA-16
				32 µg/mL	SA1199B
40	(1S)-hydroxy-1,2-dihydrobromosphaerol	sphaerodiene diterpene	Sphaerococcus coronopifolius	2 µg/mL	XU212	Smyrniotopoulos et al., 2008
				2 µg/mL	RN4220
				2 µg/mL	EMRSA-15
				1 - 2 µg/mL	EMRSA-16
				1 - 2 µg/mL	SA1199B
41	(−)-polyalthic acid	labdane diterpene	Copaifera reticulata	8.9 µg/ml	DSM 18827	Çiçek et al., 2020
			Copaifera reticulata	8.9 µg/mL	DSM 18827	Pfeifer Barbosa et al., 2019
42	(13E)-ent-labd-8(17)-en-15,18-dioic acid	labdane diterpene	Copaifera reticulata	10.7 µg/mL	DSM 18827	Pfeifer Barbosa et al., 2019
43	(13E)-ent-labda-7,13-dien-15-oic acid	labdane diterpene	Copaifera reticulata	2.5 µg/mL	DSM 18827	Pfeifer Barbosa et al., 2019
44	kaurenoic acid	ent-kaurane diterpene	Copaifera reticulata	3.4 µg/ml	DSM 18827	Çiçek et al., 2020
			Copaifera reticulata	3.4 µg/mL	DSM 18827	Pfeifer Barbosa et al., 2019
45	kolavenic acid	clerodane diterpene	Copaifera reticulata	3.0 µg/mL	DSM 18827	Pfeifer Barbosa et al., 2019
46	(12S),16Ξ-dihydroxycleroda-3,13-dien-15,16-olide	clerodane diterpene	Callicarpa americana	16 µg/mL	AR Bank 0470	Dettweiler et al., 2020
				16 µg/mL	AR Bank 0474
				16 µg/mL	AR Bank 0480
47	dihydrotanshinone I	abietane diterpene	Salvia miltiorrhiza	38.96 µg/mL	MRSA	Zhao et al., 2021
48	hydroxyferruginol	abietane diterpene	Taxodium distichum	1 µg/mL	MRSA-106	Starks et al., 2014
				2 µg/mL	MRSA-108
49	hinokiol	abietane diterpene	Taxodium distichum	1 µg/mL	MRSA-106	Starks et al., 2014
				2 µg/mL	MRSA-108
50	6-hydroxysalvinolone	abietane diterpene	Taxodium distichum	4 µg/mL	MRSA-106	Starks et al., 2014
				4 µg/mL	MRSA-108
				1 µg/mL	MRSA-109
51	demethylcryptojaponol	abietane diterpene	Taxodium distichum	4 µg/mL	MRSA-106	Starks et al., 2014
				4 µg/mL	MRSA-108
				4 µg/mL	MRSA-109
				4 µg/mL	MRSA-111
				4 µg/mL	MRSA-148
52	12-methoxy-trans-carnosic acid	abietane diterpene	Rosmarinus officinalis	64 µg/mL	XU212	Oluwatuyi et al., 2004
				16 µg/mL	RN4220
				64 µg/mL	SA1199B
53	carnosic acid	abietane diterpene	Rosmarinus officinalis	32 µg/mL	XU212	Oluwatuyi et al., 2004
				32 µg/mL	RN4220
				64 µg/mL	SA1199B
54	carnosol	abietane diterpene	Rosmarinus officinalis	16 µg/mL	XU212	Oluwatuyi et al., 2004
				16 µg/mL	RN4220
				16 µg/mL	SA1199B
55	bromophycoic acid E	meroditerpene	Callophycus sp.	6.3 µg/mL	ATCC33591	Teasdale et al., 2012
56	callophycoic acid G	meroditerpene	Callophycus sp.	1.6 µg/mL	ATCC33591	Teasdale et al., 2012
57	bromophycoic acid B	meroditerpene	Callophycus sp.	25 µg/ml	ATCC33591	Teasdale et al., 2012
58	bromophycoic acid C	meroditerpene	Callophycus sp.	6.3 µg/mL	ATCC33591	Teasdale et al., 2012
59	bromophycoic acid D	meroditerpene	Callophycus sp.	12.5 µg/mL	ATCC33591	Teasdale et al., 2012
60	bromophycoic acid A	meroditerpene	Callophycus sp.	1.6 µg/mL	ATCC33591	Teasdale et al., 2012
61	bromophycoic acid A methyl ester	meroditerpene	Callophycus sp.	>10 µg/mL	ATCC33591	Lavoie et al., 2017
62	bromophycoic acid F	meroditerpene	Callophycus sp.	8.0 µg/mL	ATCC33591	Lavoie et al., 2017
63	iodocallophycoic acid A	meroditerpene	Callophycus sp.	1.4 µg/mL	ATCC33591	Lavoie et al., 2017
64	iodocallophycol A	meroditerpene	Callophycus sp.	>10 µg/mL	ATCC33591	Lavoie et al., 2017
65	iodocallophycol B	meroditerpene	Callophycus sp.	>10 µg/mL	ATCC33591	Lavoie et al., 2017
66	iodocallophycol C	meroditerpene	Callophycus sp.	>10 µg/mL	ATCC33591	Lavoie et al., 2017
67	iodocallophycol D	meroditerpene	Callophycus sp.	>10 µg/mL	ATCC33591	Lavoie et al., 2017
68	3-geranylgeranyl-4-hydroxybenzoic acid	meroditerpene	Callophycus sp.	1.8 µg/mL	ATCC33591	Lavoie et al., 2017
69	18β-glycyrrhetinic acid	oleane triterpenoid	Glycyrrhiza spp.	62.5 µg/mL	MRSA	Weaver et al., 2022
70	micromeric acid	urasane triterpenoid	Rosmarinus officinalis	32 µg/mL	USA 300	Khin et al., 2021
71	α-amyrin	taraxastane triterpenoid	Callicarpa tomentosa	64 µg/mL	ATCC 43300	Chung et al., 2011 and 2014
72	betulinic acid	lupane triterpenoid	Callicarpa tomentosa	64 µg/mL	ATCC 43300	Chung et al. 2011 and 2014
			Rosmarinus officinalis	8 µg/mL	USA 300	Khin et al., 2021
73	1β,2α,3β,(20R)-tetrahydroxydammar-24-ene 3-O-α-L-rhamnopyranosyl-(1→2)-β-D-glucopyranoside.	dammarane triterpenoid	Camptostylus mannii	16 µg/mL	ATCC BAA-40	Garo et al., 2009
74	1β,2α,3β,(20R)-tetrahydroxydammar-24-ene 3-O-β-D-glucopyranoside,	dammarane triterpenoid	Camptostylus mannii	16 µg/mL	ATCC BAA-40	Garo et al., 2009
75	castaneroxy A	cycloartane triterpenoid	Castanea sativa	16 µg/mL	AH1677	Salam et al., 2021
				16 µg/mL	AH430
				16 µg/mL	AH1747
				16 µg/mL	AH1872
76	aphagrandinoid A	cycloartane triterpenoid	Aphanamixis polystachya	25 µg/mL	MRSA 92#	Wang et al., 2013
				25 µg/mL	MRSA 98#
77	aphagrandinoid B	cycloartane triterpenoid	Aphanamixis polystachya	25 µg/mL	MRSA 92#	Wang et al., 2013
				25 µg/mL	MRSA 98#
78	aphagrandinoid C	cycloartane triterpenoid	Aphanamixis polystachya	50 µg/mL	MRSA 92#	Wang et al., 2013
				25 µg/mL	MRSA 98#
79	aphagrandinoid D	cycloartane triterpenoid	Aphanamixis polystachya	25 µg/mL	MRSA 92#	Wang et al., 2013
				25 µg/mL	MRSA 98#
80	(20R)-3β-hydroxy-24,25,26,27-tetranor-5α-cycloartan-23,21olide	cycloartane triterpenoid	Aphanamixis polystachya	1.57 µg/mL	MRSA 92#	Wang et al., 2013
				1.57 µg/mL	MRSA 98#
81	ferulaldehyd	caffeic acid derivative	Cordia gilletii	25 µg/ml	ATCC 6538	Okusa et al., 2014
82	rosmarinic acid	caffeic acid derivative	Cordia africana	31.25 µg/mL	ATCC 25923	Sabry et al., 2022
83	methyl-rosmarinate	caffeic acid derivative	Cordia africana	7.81 µg/mL	ATCC 25923	Sabry et al., 2022
84	protosappanin A	caffeic acid derivative	Biancaea sappan	32-128 µg/mL	MRSA	Zuo et al., 2015
85	protosappanin B	caffeic acid derivative	Biancaea sappan	64-512 µg/mL	MRSA	Zuo et al., 2015
86	kuraridin	chalcone	Sophora flavescens	8 µg/mL	SA-ST239	Chan et al., 2012
				8 µg/mL	RN4220
				8 µg/mL	SA-1199B
87	licochalcone A	chalcone	Glycyrrhiza inflata	10 µg/mL	MRSA 693E	Kim et al., 2017
				20 µg/mL	MRSA 4-5
				20 µg/mL	MRSA 5-3
				20 µg/mL	MRSA S1
				20 µg/mL	MRSA S3
				10 µg/mL	MRSA P8
				20 µg/mL	MRSA B15
88	licochalcone E	chalcone	Glycyrrhiza inflata	10 µg/mL	MRSA 693E	Kim et al., 2017
				10 µg/mL	MRSA 4-5
				10 µg/mL	MRSA 5-3
				10 µg/mL	MRSA S1
				10 µg/mL	MRSA S3
				10 µg/mL	MRSA P8
				10 µg/mL	MRSA B15
89	phloretin	chalcone	compound library	16 µg/mL	CCARM 3114	Lee et al., 2009
90	xanthohumol	chalcone	Humulus lupulus	9.8 µg/mL	T28.1	Bocquet et al., 2019
				9.8 µg/mL	T25.10
91	desmethylxanthohumol	chalcone	Humulus lupulus	39 µg/mL	T28.1	Bocquet et al., 2019
				19.5 µg/mL	T25.10
92	honokiol	lignan	Magnolia sp.	10 µg/mL	ATCC43300	Chiu et al., 2021
93	magnolol	lignan	Magnolia sp.	10 µg/mL	ATCC43300	Chiu et al., 2021
94	brazilin	benzylchroman	Biancaea sappan	32 µg/mL	MRSA 008	Zuo et al., 2014
				32 µg/mL	MRSA 082
				16 µg/mL	MRSA 092
				32 µg/mL	MRSA 098
				32 µg/mL	MRSA 111
				32 µg/mL	MRSA 135
				32 µg/mL	MRSA 144
				32 µg/mL	MRSA 189
				16 µg/mL	MRSA 321
				32 µg/mL	MRSA 328
95	brazilein	benzylchroman	Biancaea sappan	64 µg/mL	MRSA 082	Zuo et al., 2014
				64 µg/mL	MRSA 092
				64 µg/mL	MRSA 144
				64 µg/mL	MRSA 189
				64 µg/mL	MRSA 321
96	sappanone B	benzylchroman	Biancaea sappan	64 µg/mL	MRSA 098	Zuo et al., 2014
				64 µg/mL	MRSA 189
97	(2S)-4’-hydroxy-7-methoxyflavan	flavan	Crinum ornatum	32 µg/mL	MRSA	Koagne et al., 2018
98	(2R)-4´-hydroxy-5,7-dimethoxyflavan	flavan	Crinum ornatum	32 µg/mL	MRSA	Koagne et al., 2018
99	hesperetin	flavanone	compound library	31.25 µg/mL	ATCC 33591	Alhadrami et al., 2020
100	apigenin	flavone	compound library	31.25 µg/mL	ATCC 33591	Alhadrami et al., 2020
101	chrysin	flavone	compound library	15.62 µg/mL	ATCC 33591	Alhadrami et al., 2020
102	quercetin	flavonol	compound library	62.5 µg/mL	ATCC 33591	Alhadrami et al., 2020
103	morin	flavonol	Morus alba	100 µg/mL	ATCC 43300	Pang et al., 2022
104	3,6-dihydroxyflavone	flavonol	compound library	16 µg/mL	CCARM 3114	Lee et al., 2022
105	dihydrokaempferol	flavanonol	Commiphora pedunculata	24 µg/mL	MRSA	Tajuddeen et al., 2014
106	4',7-dimethoxy-5-hydroxy-flavone	flavonoid	Rosmarinus officinalis	16 µg/mL	XU212	Oluwatuyi et al., 2004
				32 µg/mL	RN4220
				32 µg/mL	SA1199B
107	vitexin	flavone glycoside	Antherotoma senegambiensis	64 µg/mL	MRSA3	Nzogong et al., 2018
108	taxifolin 7-O-α-L-rhamnopyranoside	flavonol rhamnoside	Hypericum japonicum	64 µg/mL	MRA 004	An et al., 2011
				64 µg/mL	MRA 055
				64 µg/mL	MRA 092
				32 µg/mL	MRA 123
				64 µg/mL	MRA 144
				64 µg/mL	MRA 155
				64 µg/mL	MRA 189
				32 µg/mL	MRA 247
				32 µg/mL	MRA 328
				64 µg/mL	MRA 330
				8 µg/mL	ATCC 25923
109	aromadendrin 7-O-α-L-rhamnopyranoside	flavonol rhamnoside	Hypericum japonicum	64 µg/mL	MRA 144	An et al., 2011
				64 µg/mL	MRA 155
				64 µg/mL	MRA 247
110	trans-tiliroside	flavonol glycoside	Antherotoma senegambiensis	64 µg/mL	MRSA3	Nzogong et al., 2018
111	kaempferol 3-O-α-L-(2′′,3′′-di-E-p-coumaroyl)rhamnoside	flavonol rhamnoside	Platanus occidentalis	10 µg/mL	MRSA	Ibrahim et al., 2009
112	kaempferol 3-O-α-L-(2′′-E-p-coumaroyl-3′′-Z-p-coumaroyl)rhamnoside	flavonol rhamnoside	Platanus occidentalis	1.7 µg/mL	MRSA	Ibrahim et al., 2009
113	kaempferol 3-O-α-L-(2′′-Z-p-coumaroyl-3′′-E-p-coumaroyl)rhamnoside	flavonol rhamnoside	Platanus occidentalis	1.3 µg/mL	MRSA	Ibrahim et al., 2009
114	kaempferol 3-O-α-L-(2′′,3′′-di-Z-p-coumaroyl)rhamnoside	flavonol rhamnoside	Platanus occidentalis	0.6 µg/mL	MRSA	Ibrahim et al., 2009
115	morusinol	prenylated flavone	Morus alba	100 µg/mL	ATCC 43300	Pang et al., 2022
116	morusin	prenylated flavone	Morus alba	12.53 µg/mL	ATCC 43300	Pang et al., 2022
				6.25 µg/mL	ATCC 43300	Aelenei et al., 2020
117	cyclomorusin	prenylated flavone	Morus alba	74.95 µg/mL	ATCC 43300	Pang et al., 2022
118	mulberrin	prenylated flavone	Morus alba	3.08 µg/mL	ATCC 43300	Pang et al., 2022
119	cyclomulberrin	prenylated flavone	Morus alba	25.02 µg/mL	ATCC 43300	Pang et al., 2022
120	3-O-methyl-5-hydroxydiplacone	geranylated flavanone	Paulownia tomentosa	8 µg/mL	MRSA 1903	Navratilova et al., 2016
				32 µg/mL	MRSA 63718
				4 µg/mL	MRSA 3202
				4 µg/mL	MRSA 62097
				8 µg/mL	MRSA 67755
				8 µg/mL	MRSA 1679
121	3-O-methyl-5-O-methyldiplacone	geranylated flavanone	Paulownia tomentosa	8 µg/mL	MRSA 1903	Navratilova et al., 2016
				4 µg/mL	MRSA 3202
				4 µg/mL	MRSA 62097
				8 µg/mL	MRSA 67755
				16 µg/mL	MRSA 1679
122	3-O-methyldiplacol	geranylated flavanonol	Paulownia tomentosa	4 µg/mL	MRSA 1903	Navratilova et al., 2016
				8 µg/mL	MRSA 63718
				4 µg/mL	MRSA 3202
				8 µg/mL	MRSA 62097
				8 µg/mL	MRSA 67755
				4 µg/mL	MRSA 1679
123	3-O-methyldiplacone	geranylated flavanone	Paulownia tomentosa	8 µg/mL	MRSA 1903	Navratilova et al., 2016
				32 µg/mL	MRSA 63718
				4 µg/mL	MRSA 3202
				4 µg/mL	MRSA 62097
				8 µg/mL	MRSA 67755
				8 µg/mL	MRSA 1679
124	mimulone	geranylated flavanone	Paulownia tomentosa	2 µg/mL	MRSA 1903	Navratilova et al., 2016
				16 µg/mL	MRSA 63718
				2 µg/mL	MRSA 3202
				4 µg/mL	MRSA 62097
				4 µg/mL	MRSA 67755
				4 µg/mL	MRSA 1679
125	diplacone	geranylated flavanone	Paulownia tomentosa	8 µg/mL	MRSA 1903	Navratilova et al., 2016
				64 µg/mL	MRSA 63718
				8 µg/mL	MRSA 3202
				16 µg/mL	MRSA 62097
				16 µg/mL	MRSA 67755
				16 µg/mL	MRSA 1679
126	sophoraflavanone G	prenylated flavanone	Sophora flavescens	4 µg/mL	SA-ST239	Chan et al., 2012
				4 µg/mL	RN4220
				2 µg/mL	SA-1199B
127	kuwanon G	prenylated flavone	Morus sp.	12.5 µg/mL	ATCC 43300	Aelenei et al., 2020
128	cudraflavone C	prenylated flavone	Artocarpus hirsutus	4 µg/mL	NRS 10119	Meenu et al., 2021
				4 µg/mL	NRS 10100
				4 µg/mL	NRS 10129
				4 µg/mL	NRS 10198
				4 µg/mL	NRS 10192
				4 µg/mL	NRS 10191
				4 µg/mL	NRS 10193
				4 µg/mL	NRS 10186
				4 µg/mL	NRS 10194
				4 µg/mL	VRS1
				4 µg/mL	VRS4
				4 µg/mL	VRS12
129	eryvarin Y	isoflavanone	Erythrina variegata	12.5 - 25 µg/mL	MRSA	Tanaka et al., 2015
130	eryvarin Z	isoflavanone	Erythrina variegata	25 - 50 µg/mL	MRSA	Tanaka et al., 2015
131	2,3-dihydroauriculatin	isoflavanone	Erythrina variegata	6.25 - 12.5 µg/mL	MRSA	Tanaka et al., 2015
132	orientanol E	isoflavanone	Erythrina variegata	1.56 -12.5 µg/mL	MRSA	Tanaka et al., 2015
133	5,7,3-trihydroxy-4-methoxy-6,5-di(γ,γ -dimethylallyl)-isoflavanone	isoflavanone	Erythrina costaricensis	3.13 - 6.25 µg/mL	MRSA	Tanaka et al., 2009
134	5,3-dihydroxy-4-methoxy-5-y,y-dimethylallyl-2,2-dimethylpyrano[5,6 : 6,7]isoflavanone	isoflavanone	Erythrina costaricensis	12.5 - >50 µg/mL	MRSA	Tanaka et al., 2009
135	biseryvarin A	isoflavanone	Erythrina variegata	6.25 - 50 µg/ml	MRSA	Tanaka et al., 2010
136	5,7,3′-trihydroxy-4′-methoxy-8-prenylisoflavone	isoflavone	Vatairea guianensis	6.8 µg/mL	DSM 18827	Çiçek et al., 2022
137	vatairenone C	isoflavone	Vatairea guianensis	29.6 µg/mL	DSM 18827	Çiçek et al., 2022
138	vatairenone D	isoflavone	Vatairea guianensis	37 µg/mL	DSM 18827	Çiçek et al., 2022
139	vatairenone E	isoflavone	Vatairea guianensis	49 µg/mL	DSM 18827	Çiçek et al., 2022
140	fremontone	isoflavone	Psorothamnus schottii	12.5 µg/mL	ATCC 1708	Kumarihamy et al., 2022
141	erysubin F	isoflavone	Erythrina sacleuxii	15.4 µg/mL	ATCC 43300	Kwesiga et al., 2020
142	gallic acid	gallic acid derivative	Rhodamnia dumetorum	16 µg/mL	MRSA	Lakornwong et al., 2018
143	dimethyl 4,4′,5,5′,6,6′-hexahydroxybiphenyl-2,2′-dicarboxylate	gallic acid derivative	Amphiblemma monticola	64 µg/mL	MRSA3	Nzogong et al., 2018
144	3,4′-di-O-methylellagic acid	gallic acid derivative	Amphiblemma monticola	16 µg/mL	MRSA3	Nzogong et al., 2018
				32 µg/mL	MRSA4
145	ellagic acid	gallic acid derivative	Amphiblemma monticola	32 µg/mL	MRSA3	Nzogong et al., 2018
				32 µg/mL	MRSA4
146	arachidin-1	stilbenoid	Arachis hypogaea	>50 µg/mL	MRSA	Bruijn et al., 2018
147	arachidin-3	stilbenoid	Arachis hypogaea	>50 µg/mL	MRSA	Bruijn et al., 2018
148	arachidin-2	stilbenoid	Arachis hypogaea	>50 µg/mL	MRSA	Bruijn et al., 2018
149	chiricanine A	stilbenoid	Arachis hypogaea	12.5 µg/mL	MRSA	Bruijn et al., 2018
150	arachidin-6	stilbenoid	Arachis hypogaea	50-75 µg/mL	MRSA	Bruijn et al., 2018
151	arahypin-5	stilbenoid	Arachis hypogaea	25-50 µg/mL	MRSA	Bruijn et al., 2018
152	α-viniferin	stilbenoid trimer	Carex humilis	6.24 – 12.49 µg/mL	NCCP 14769	Seo et al., 2021
153	jinflexin B	phenanthrene derivative	Juncus inflexus	100 µg/mL	ATCC43300	Toth et al., 2016
154	juncusol	phenanthrene derivative	Juncus inflexus	25 µg/mL	ATCC43300	Toth et al., 2016
155	juncuenin D	phenanthrene derivative	Juncus inflexus	12.5 µg/mL	ATCC43300	Toth et al., 2016
156	dehydrojuncuenin B	phenanthrene derivative	Juncus inflexus	25 µg/mL	ATCC43300	Toth et al., 2016
157	blestriacin	phenanthrene derivative	Bletilla striata	2 µg/mL	ATCC43300	Chen et al., 2018
				2 µg/mL	MRSA3211
158	garciesculenbiphenyl A	biphenyl	Garcinia esculenta	50 µg/mL	USA400	Zheng et al., 2021
				50 µg/mL	USA300
159	doitungbiphenyl B	biphenyl	Garcinia esculenta	50 µg/mL	USA400	Zheng et al., 2021
				50 µg/mL	USA300
160	cladophorol C	oligomeric phenol	Cladophora socialis	1.4 µg/mL	MRSA	Lavoie et al., 2019
161	cladophorol D	oligomeric phenol	Cladophora socialis	9 µg/mL	MRSA	Lavoie et al., 2019
162	cladophorol B	oligomeric phenol	Cladophora socialis	13 µg/mL	MRSA	Lavoie et al., 2019
163	cladophorol E	oligomeric phenol	Cladophora socialis	25 µg/mL	MRSA	Lavoie et al., 2019
164	cladophorol F	oligomeric phenol	Cladophora socialis	14 µg/mL	MRSA	Lavoie et al., 2019
165	cladophorol G	oligomeric phenol	Cladophora socialis	31 µg/mL	MRSA	Lavoie et al., 2019
166	cladophorol H	oligomeric phenol	Cladophora socialis	49 µg/mL	MRSA	Lavoie et al., 2019
167	deoxycymodienol	biphenyl	Cymodocea nodosa	32 µg/mL	SA1199B	Kontiza et al., 2008
				32 µg/mL	RN4220
				32 µg/mL	XU212
168	isocymodiene	biphenyl	Cymodocea nodosa	32 µg/mL	SA1199B	Kontiza et al., 2008
				64 µg/mL	RN4220
				64 µg/mL	XU212
169	cymodienol	biphenyl	Cymodocea nodosa	64 µg/mL	SA1199B	Kontiza et al., 2008
				64 µg/mL	RN4220
				64 µg/mL	XU212
				64 µg/mL	EMRSA-15
170	gambogic acid	xanthone	Garcinia sp.	1 µg/mL	ATCC 33591	Hua et al., 2019
171	neogambogic acid	xanthone	Garcinia sp.	1 µg/mL	ATCC 33591	Hua et al., 2019
172	garmoxanthone	xanthone	Garcinia mangostana	3.9 µg/mL	ATCC 43300	Wang et al., 2018
				3.9 µg/mL	CGMCC 1.12409
173	garcinone E	xanthone	Garcinia mangostana	3.9 µg/mL	ATCC 43300	Wang et al., 2018
				3.9 µg/mL	CGMCC 1.12409
174	dulxanthone A	xanthone	Garcinia mangostana	3.9 µg/mL	ATCC 43300	Wang et al., 2018
				3.9 µg/mL	CGMCC 1.12409
175	nigrolineaxanthone T	xanthone	Garcinia mangostana	62.4 µg/mL	ATCC 43300	Wang et al., 2018
				62.4 µg/mL	CGMCC 1.12409
176	mangostanol	xanthone	Garcinia mangostana	62.4 µg/mL	ATCC 43300	Wang et al., 2018
				31.2 µg/mL	CGMCC 1.12409
177	br-xanthone A	xanthone	Garcinia mangostana	62.4 µg/mL	ATCC 43300	Wang et al., 2018
				62.4 µg/mL	CGMCC 1.12409
178	garciesculenxanthone C	xanthone	Garcinia esculenta	12.5 µg/mL	USA400	Zheng et al., 2021
				12.5 µg/mL	USA300
179	morusignin D	xanthone	Garcinia esculenta	25 µg/ml	USA400	Zheng et al., 2021
				6.25 µg/mL	USA300
180	α-mangostin	xanthone	Garcinia mangostana	6.25 µg/mL	MRSA	Dharmaratne et al., 2013
181	γ-mangostin	xanthone	Garcinia mangostana	3.13 µg/mL	MRSA	Dharmaratne et al., 2013
182	9-hydroxycalabaxanthone	xanthone	Garcinia mangostana	16.66 µg/mL	MRSA	Dharmaratne et al., 2013
183	11-hydroxy-8-methoxy-4,5-dimethyltetraphene-1,7,12(2H,4aH,12bH)Trione	anthraquinone	Stereospermum fimbriatum	6.25 µg/mL	MRSA	Awang et al., 2020
184	quinizarin	anthraquinone	compound library	64 µg/mL	ATCC 25529	Alhadrami et al., 2022
185	alizarin	anthraquinone	compound library	64 µg/mL	ATCC 25529	Alhadrami et al., 2022
186	rhein	anthraquinone	Rheum palmatum	15.62 µg/mL	ATCC 33591	Joung et al., 2012
				15.62 µg/mL	DPS-1
				15.62 µg/mL	DPS-2
				15.62 µg/mL	DPS-3
				31.25 µg/mL	DPS-4
				7.8 µg/mL	DPS-5
				7.8 µg/mL	DPS-6
				31.25 µg/mL	DPS-7
				31.25 µg/mL	DPS-8
				31.25 µg/mL	DPS-9
				31.25 µg/mL	DPS-10
				31.25 µg/mL	DPS-11
				31.25 µg/mL	DPS-12
				7.8 µg/mL	DPS-13
				7.8 µg/mL	DPS-14
187	emodin	anthraquinone	Rheum palmatum	2 µg/mL	ATCC 25529	Alhadrami et al., 2022
				25 µg/mL	ATCC 33591	Lee et al., 2010
				25 µg/mL	DPS-1
				1.56 µg/mL	DPS-2
				1.56 µg/mL	DPS-3
				25 µg/ml	DPS-4
				6.25 µg/mL	DPS-5
				1.56 µg/mL	DPS-6
				1.56 µg/mL	DPS-7
				1.56 µg/mL	DPS-8
				1.56 µg/mL	DPS-9
				1.56 µg/mL	DPS-10
				1.56 µg/mL	DPS-11
				1.56 µg/mL	DPS-12
				1.56 µg/mL	DPS-13
				12.5 µg/mL	DPS-14
				1.56 µg/mL	DPS-15
			Asphodelus microcarpus	6.6 µg/mL	ATCC 33591	Ghoneim et al., 2013
188	physcion	anthraquinone	compound library	2 µg/mL	ATCC 25529	Alhadrami et al., 2022
189	anthrarufin	anthraquinone	compound library	2 µg/mL	ATCC 25529	Alhadrami et al., 2022
190	10-(chrysophanol-7′-yl)-10-hydroxychrysophanol-9-anthrone	dianthrone	Asphodelus microcarpus	9.4 µg/mL	ATCC 33591	Ghoneim et al., 2013
191	aestivin	dianthrone	Asphodelus microcarpus	1.4 µg/mL	ATCC 33591	Ghoneim et al., 2013
192	humulone	acylphloroglucinol	Humulus lupulus	78 µg/mL	T28.1	Bocquet et al., 2019
193	colupulone	acylphloroglucinol	Humulus lupulus	39 µg/mL	T28.1	Bocquet et al., 2019
				78 µg/mL	T25.10
194	lupulone	acylphloroglucinol	Humulus lupulus	1.2 µg/mL	T28.1	Bocquet et al., 2019
				0.6 µg/mL	T25.10
195	1-[2',4'-dihydroxy-3',5'-di-(3-methylbut-2''-enyl)-60-methoxy]phenylethanone	phloroglucinol	Acronychia pedunculata	32 µg/mL	MRSA	Wisetsai et al., 2022
196	acropyrone	phloroglucinol	Acronychia pedunculata	8 µg/mL	MRSA	Wisetsai et al., 2022
197	rottlerin	phloroglucinol	Mallotus philippensis	2 µg/mL	SA1199B	Oyedemi et al., 2016
				16 µg/mL	XU212
				16 µg/mL	EMRSA-15
				32 µg/mL	EMRSA-16
				8 µg/mL	RN4220
				8 µg/mL	MRSA 346724
				8 µg/mL	MRSA 774812
				2 µg/mL	MRSA 274829
				2 µg/mL	MRSA 12981
198	8-cinnamoyl-5,7-dihydroxy-2,2,6-trimethylchromene	phloroglucinol	Mallotus philippensis	32 µg/mL	SA13373	Oyedemi et al., 2016
				32 µg/mL	XU212
				32 µg/mL	EMRSA-15
				32 µg/mL	EMRSA-16
				32 µg/mL	RN4220
199	isogarcinol	phloroglucinol	Garcinia mangostana	15.6 µg/mL	ATCC 43300	Wang et al., 2018
				15.6 µg/mL	CGMCC 1.12409
200	1,3,5-trihydroxy-6-[2''',3'''-epoxy-3'''-methyl-butyl]-2-[2''-methyl-butanoyl]-4-[3'-methyl-2''-butenyl]-benzene	acylphloroglucinol	Hypericum foliosum	16 µg/mL	SA-1199B	Gibbons et al., 2005
				16 µg/mL	RN4220
				16 µg/mL	XU212
201	1,5-dihydroxy-2-(2′-methylpropionyl)-3-methoxy-6-methylbenzene	phloroglucinol	Ivesia gordonii	20 µg/mL	MRSA	Ahmed et al., 2014
202	2,4-diacetylphloroglucinol	phloroglucinol	Ivesia gordonii	2.5 µg/mL	MRSA	Ahmed et al., 2014
203	ivesinol	phloroglucinol	Ivesia gordonii	0.31 µg/mL	MRSA	Ahmed et al., 2014
204	rhodomyrtone	acylphloroglucinol	Rhodomyrtus tomentosa	0.5 µg/mL	EMRSA-16	Sianglum et al., 2012
205	aspidinol	phloroglucinol	Dryopteris fragrans	2 µg/mL	ATCC 33591	Hua et al., 2018
				0.5-2 µg/mL	MRSA
206	hyperforin	phloroglucinol	Hypericum perforatum	1 µg/mL	ATCC 43300	Schiavone et al., 2013
				2 µg/mL	EMRSA-15
				2 µg/mL	SA1199B
				0.5 µg/mL	RN4220
				1 µg/mL	Ig5
207	9-(3,5-dihydroxy-4-methylphenyl)nona-(3Z)-enoic acid	acylresorcinol	Hakea sericea	20 µg/mL	MRSA 10/08	Luis et al., 2013
				20 µg/mL	MRSA 12/08
208	falcarindiol	polyacetylene	Angelica dahurica	8 µg/mL	SA1199B	Lechner et al., 2004
				16 µg/mL	XU212
				16 µg/mL	RN4220
				32 µg/mL	EMRSA-15
209	carlina oxide	monoacetylene	Carlina acaulis	15 µg/mL	ATCC 10442	Herrmann et al., 2011
				15 µg/mL	MRSA 1000/93
210	6-demethylvignafuran	benzofuran	Erythrina variegata	25 - 50 µg/mL	MRSA	Tanaka et al., 2015
211	3,4-dihydro-5-hydroxy-2,7-dimethyl-8-(3”-methyl-2”-butenyl)-2-(4’-methyl-1’,3’-pentadienyl)-2H-1-benzopyran-6-carboxylic acid	prenylated benzopyran	Peperomia obtusifolia	4 µg/mL	MRSA	Ruiz Mostacero et al., 2021
212	2,6-dimethoxy-4H-pyran-4-one	pyran	Rhodamnia dumetorum	8 µg/mL	MRSA	Lakornwong et al., 2018
213	hirsuthienopyran	cyclopentapyran	Rubus pannosus	1 µg/mL	MRSA	Lin et al., 2021
214	neurymenolide A	macrolide	Neurymenia fraxinifolia	0.77 µg/mL	MRSA	Stout et al., 2009
215	neurymenolide B	macrolide	Neurymenia fraxinifolia	3.09 µg/mL	MRSA	Stout et al., 2009
216	chrysophaentin A	bisarylbutene	Chrysophaeum taylori	4.6 µg/mL	BAA-44	Keffer et al., 2012
217	chrysophaentin D	bisarylbutene	Chrysophaeum taylori	65 µg/mL	BAA-44	Keffer et al., 2012
218	chrysophaentin E	bisarylbutene	Chrysophaeum taylori	37 µg/mL	BAA-44	Keffer et al., 2012
219	chrysophaentin F	bisarylbutene	Chrysophaeum taylori	19 µg/mL	BAA-44	Keffer et al., 2012
220	chrysophaentin G	bisarylbutene	Chrysophaeum taylori	69 µg/mL	BAA-44	Keffer et al., 2012
221	chrysophaentin H	bisarylbutene	Chrysophaeum taylori	17 µg/mL	BAA-44	Keffer et al., 2012
222	hemichrysophaentin	bisarylbutene	Chrysophaeum taylori	34 µg/mL	BAA-44	Keffer et al., 2012
223	(E)-5-(2-chloro-4-(4-chloro-2,5-dihydroxyphenyl)but-2-enyl)benzene-1,3-diol	bisarylbutene	Chrysophaeum taylori	74 µg/mL	BAA-45	Keffer et al., 2012
